# Supplementary material for: Copy number alterations in small intestinal neuroendocrine tumors determined by array comparative genomic hybridization
Source: BMC Cancer. 2013 Oct 29;13:505. doi: 10.1186/1471-2407-13-505 (PMC3819709; doi:10.1186/1471-2407-13-505)
Supplement: Additional file 1: Table S1 — Clinical data for the 32 patients with SI-NET in the study. [file 1471-2407-13-505-S1.xls]

## Sheet: Sheet1
Supporting information Table S1. Clinical data for the 32 patients with SI-NET in the study.
					Previous
Case	Sample	Age at	Gender	Functioning	SI-NET	Metastatic disease				Follow-up
no.	studied	diagnosis	M / F	tumor	surgery	liver	lymph node	other		outcome	months
1	LMet	63	F	-	No	Yes	Yes	-		Dead	-
2	LMet	59	F	Yes	Yes	Yes	Yes	-		Dead	222
3	Prim	74	M	Yes	No	Yes	Yes	-		Dead	-
4	Prim	57	F	-	Yes	Yes	Yes	-		Dead	-
5	LMet	69	M	Yes	Yes	Yes	Yes	-		Dead	155
6	LMet	73	F	Yes	Yes	Yes	Yes	-		Dead	12
7	Prim	44	F	Yes	No	Yes	Yes	-		Dead	98
8	Prim	69	M	Yes	No	Yes	Yes	-		Dead	15
9	LMet	65	F	-	Yes	Yes	Yes	-		Alive	218
10	Prim	71	M	Yes	No	Yes	Yes	Yes		Dead	155
11	Prim	75	F	-	No	-	Yes	-		Dead	124
12	Prim	39	M	Yes	No	Yes	Yes	-		Alive	196
13	Prim	50	M	Yes	No	Yes	Yes	-		Dead	44
14	Prim	46	F	Yes	No	Yes	Yes	-		Dead	86
15	Prim	77	M	Yes	No	Yes	Yes	-		Dead	7
16	Prim	71	M	-	No	Yes	-	-		Alive	185
17	Prim	63	M	-	No	-	Yes	-		Alive	175
18	Prim	64	F	-	No	Yes	Yes	-		Dead	124
19	Prim	80	M	-	No	Yes	Yes	-		Dead	69
20	Prim + RMet	52	M	-	No	Yes	Yes	-		Alive	93
21	OMet x 2	76	F	-	Yes	-	Yes	Yes		Dead	64
22	RMet	71	M	Yes	No	Yes	Yes	-		Dead	19
23	P +RMet	65	F	-	Yes	Yes	Yes	-		Alive	97
24	RMet x 2	78	F	Yes	No	Yes	Yes	-		Dead	53
25	Prim	61	M	-	No	Yes	Yes	Yes		Alive	88
26	P + RMet	66	F	Yes	No	Yes	Yes	-		Dead	35
27	P + RMet	74	F	Yes	No	Yes	Yes	Yes		Dead	73
28	P + RMet	78	F	Yes	-	Yes	Yes	-		Dead	84
29	P + RMet	51	M	-	No	-	Yes	-		Alive	57
30	P + RMet	69	M	-	No	-	Yes	-		Alive	68
31	P + RMet	75	F	-	No	Yes	Yes	-		Alive	61
32	P + RMet	66	M	Yes	No	Yes	Yes	Yes		Alive	57
Prim = Primary; RMet = Regional metastasis (including mesenterial, regional lymph node, omentum)
LMet = Liver metastasis; OMet = Ovarial metastasis; - = negative or not determined
