# Supplementary material for: Copy number alterations in small intestinal neuroendocrine tumors determined by array comparative genomic hybridization
Source: BMC Cancer. 2013 Oct 29;13:505. doi: 10.1186/1471-2407-13-505 (PMC3819709; doi:10.1186/1471-2407-13-505)
Supplement: Additional file 3: Table S2 — Copy numbers detected by a-CGH and q-PCR (aCGH/q-PCR). [file 1471-2407-13-505-S3.xls]

## Sheet: Sheet1
Supporting information Table S2. Copy numbers detected
by a-CGH and q-PCR (aCGH/q-PCR)
Case		Chr 18	Chr 18	Chr 18	Chr 18	Chr 16	Chr 11
no	P/M	EMILIN2	DCC	BCL2	CDH19	CDH1	SDHD
1	M	2/2	2/2	2/2	2/2	1/1	1/1
2	M	-/1	-/1	-/1	-/1	-/1	-/1
3	P	1/2	1/2	1/2	1/1	2/2	2/2
4	P	1/2	1/1	1/2	1/2	2/2	2/2
5	M	1/1	1/1	1/1	1/1	2/2	2/2
6	M	1/1	1/1	1/1	1/1	1/1	2/2
7	P	2/2	1/1	1/1	1/1	2/2	1/1
8	P	2/2	2/2	2/2	2/2	2/2	2/2
9	M	1/1	1/1	1/1	1/1	1/1	1/1
10	P	1/1	1/1	1/1	1/1	2/2	2/ 2
11	P	1/2	1/2	2/2	2/2	2/2	1/2
12	P	1/1	1/1	1/1	1/1	2/2	2/2
13	P	1/2	1/2	1/2	1/2	2/2	1/2
14	P	2/2	2/2	2/2	2/2	2/2	2/2
15	P	1/1	1/1	1/2	1/1	2/3	2/2
16	P	2/2	2/2	2/2	1/2	2/2	2/2
17	P	1/2	1/2	1/2	1/1	2/2	2/2
18	P	2/2	2/2	2/2	2/2	2/2	2/2
19	P	-/2	-/2	-/2	-/2	-/2	-/2
20	P	2/2	2/2	2/2	2/2	2/2	2/2
20	M	-/2	-/2	-/2	-/2	-/2	-/2
21	M1	-/1	-/1	-/1	-/1	-/1	-/1
21	M2	1/2	1/2	1/1	1/1	1/2	1/1
22	M	-/2	-/2	-/2	-/2	-/2	-/2
23	P	-/2	-/2	-/2	-/2	-/2	-/2
23	M	2/2	2/2	2/2	2/2	2/2	2/2
24	M1	-/1	-/1	-/1	-/1	-/2	-/2
24	M2	1/1	1/1	1/1	1/1	2/2	2/2
25	P	2/2	2/2	2/2	2/2	2/2	2/1
26	P	1/1	1/2	1/2	1/2	2/2	2/2
26	M	-/2	-/2	-/2	-/2	-/1	-/2
27	P	1/2	2/2	2/2	2/2	1/2	1/2
27	M	2/2	2/3	2/2	2/3	2/2	2/2
28	P	-/1	-/1	-/1	-/1	-/2	-/2
28	M	1/1	1/1	1/1	1/2	2/2	2/2
29	P	2/2	2/3	2/2	2/3	2/2	2/2
29	M	-/2	-/2	-/2	-/2	-/2	-/2
30	P	-/1	-/2	-/1	-/1	-/2	-/2
30	M	1/1	1/2	1/1	1/2	2/2	2/2
31	P	1/1	2/2	2/2	2/2	2/1	2/1
31	M	-/1	-/2	-/2	-/2	-/1	-/2
32	P	-/1	-/1	-/1	-/1	-/2	-/2
32	M	1/1	1/1	1/1	1/1	2/2	2/2
Confirmed CN		0.77	0.7	0.8	0.73	0.87	0.83
(aCGH / q-PCR)		(23 / 30)	(21 / 30)	(24 / 30)	(22 / 30)	(26/ 30)	(25 / 30)
Confirmed CNA		0.63	0.61	0.65	0.61	0.6	0.57
(aCGH / q-PCR)		(12 / 19)	(11/ 18)	(11 / 17)	(11 / 18)	(3 / 5)	(4 / 7)
1 = Loss; 2 = no abnormality; 3 = Gain; - = not determined; Chr = chromosome
CN = Copy number; CNA = Copy number alteration
Chromosomal locations are according to the ensembl database (www.ensembl.org)
